# Supplementary material for: Cembranoid Diterpenes from South China Sea Soft Coral Sarcophyton crassocaule
Source: Mar Drugs. 2024 Nov 29;22(12):536. doi: 10.3390/md22120536 (PMC11676429; doi:10.3390/md22120536)
Supplement: Supplementary file 1 [file marinedrugs-22-00536-s001.zip]

Archive with 1 entries (1 files):
- marinedrugs-3286358-supplementary.pdf
